# Supplementary material for: Sanggenol L Induces Apoptosis and Cell Cycle Arrest via Activation of p53 and Suppression of PI3K/Akt/mTOR Signaling in Human Prostate Cancer Cells
Source: Nutrients. 2020 Feb 14;12(2):488. doi: 10.3390/nu12020488 (PMC7071324; doi:10.3390/nu12020488)
Supplement: Supplementary file 1 [file nutrients-12-00488-s001.zip]

Archive with 3 entries (2 files):
- nutrients-677057-supplementary/
- nutrients-677057-supplementary/Supplementary Table S1.docx
- nutrients-677057-supplementary/Supplementary Table S2.docx
